# Supplementary material for: Comprehensive Integrated Analyses of Proteins and Metabolites in Equine Seminal Plasma (Horses and Donkeys)
Source: Proteomes. 2025 Jul 4;13(3):33. doi: 10.3390/proteomes13030033 (PMC12285962; doi:10.3390/proteomes13030033)
Supplement: Supplementary file 1 [file proteomes-13-00033-s001.zip]

Archive with 1 entries (1 files):
- proteomes-3620347-supplementary.pdf
